# Supplementary material for: Enterococcal Membrane Vesicles as Vaccine Candidates
Source: Int J Mol Sci. 2023 Nov 7;24(22):16051. doi: 10.3390/ijms242216051 (PMC10671723; doi:10.3390/ijms242216051)
Supplement: Supplementary file 1 [file ijms-24-16051-s001.zip]

Archive with 1 entries (1 files):
- ijms-2684913-supplementary.pdf
